# Supplementary material for: Genomic evidence for hybridization and introgression between blue peafowl and endangered green peafowl and molecular foundation of leucistic plumage of blue peafowl
Source: Gigascience. 2025 Feb 19;14:giae124. doi: 10.1093/gigascience/giae124 (PMC11835448; doi:10.1093/gigascience/giae124)
Supplement: giae124_Supplemental_Files [file giae124_supplemental_files.zip]

Archive with 2 entries (2 files):
- Supplementary Information1.docx
- Supplementary Information2.xlsx
